# Supplementary material for: Acute exercise alters skeletal muscle mitochondrial respiration and H2O2 emission in response to hyperinsulinemic-euglycemic clamp in middle-aged obese men
Source: PLoS One. 2017 Nov 21;12(11):e0188421. doi: 10.1371/journal.pone.0188421 (PMC5697830; doi:10.1371/journal.pone.0188421)
Supplement: S1 File — (XLSX) [file pone.0188421.s002.xlsx]

## Sheet: Mitochondria
Respiration, JO2 (pmol.s-1.mg-1 wet weight, ROX corrected)							blue italic = outlier, replaced with group mean for ANOVA						ROS emission, JH2O2 (pmol.s-1.mg-1 wet weight)
		s1	s2	s3	s4	s5	s6	s7	s8	s9					s1	s2	s3	s4	s5	s6	s7	s8	s9
LEAKCI+ETF	Base-REST	5.0588	3.2182	4.65795	2.33615	5.44335	6.94105	3.0621	4.58135	5.74335			LEAKCI+ETF	Base-REST	0.08	0.098	0.067	0.084	0.07	0.075	0.044	0.114	0.083
	Clamp-REST	4.2062	2.35035	2.7575	1.8647	2.91715	1.46025	5.453	5.5027	5.5141				Clamp-REST	0.076	0.073	0.06	0.087	0.04	0.056	0.044	0.096	0.068
	Base-EX	7.191	5.01835	2.3101	2.33615	5.44335	4.6848	3.0621	4.58135	6.6245				Base-EX	0.056	0.098	0.085	0.1	0.07	0.075	0.044	0.1	0.069
	Post-EX	5.51335	4.86115	3.51645	8.2201	2.4972	6.78905	0.06485	3.3531	1.8215				Post-EX	0.057	0.053	0.025	0.046	0.084	0.055	0.079	0.102	0.074
	Clamp-EX	7.1614	6.7241	6.24	6.0503	4.6091	5.08715	2.5017	3.809	1.76875				Clamp-EX	0.089	0.08	0.065	0.108	0.064	0.076	0.07	0.122	0.091
LEAKCI+II+ETF	Base-REST	19.6596	8.3376	9.9519	11.8451	8.04775	8.60515	14.5686	11.0928	7.75965			LEAKCI+II+ETF	Base-REST	0.417	0.146	0.138	0.235	0.191	0.128	0.075	0.281	0.177
	Clamp-REST	15.6647	5.9296	8.4767	9.9776	7.83405	4.60375	13.7295	8.2574	11.6319				Clamp-REST	0.33	0.127	0.129	0.257	0.182	0.121	0.161	0.17	0.195
	Base-EX	19.9671	7.1812	7.8583	11.8451	8.04775	5.4285	14.5686	11.0928	8.7262				Base-EX	0.394	0.171	0.131	0.277	0.191	0.128	0.075	0.146	0.121
	Post-EX	17.1547	7.94355	8.87515	17.5122	4.3095	7.6101	12.8354	7.12165	5.2159				Post-EX	0.352	0.12	0.084	0.103	0.106	0.063	0.097	0.101	0.09
	Clamp-EX	14.2224	8.4379	9.4528	7.8114	5.4876	6.4592	16.5621	5.2628	5.1693				Clamp-EX	0.359	0.12	0.083	0.156	0.081	0.118	0.078	0.149	0.147
OXPHOS5mM	Base-REST	40.0668	13.8124	27.4501	43.2953	17.7988	22.694	39.1893	33.6392	28.0953			OXPHOS5mM	Base-REST	0.08	0.1	0.041	0.08	0.053	0.053	0.054	0.054	0.069
	Clamp-REST	35.3971	15.1737	14.9785	29.9383	22.7539	22.7919	43.008	32.2256	34.0793				Clamp-REST	0.042	0.058	0.048	0.069	0.06	0.055	0.062	0.042	0.057
	Base-EX	46.8032	19.6452	29.5247	43.2953	17.7988	23.5175	39.1893	33.6392	20.2347				Base-EX	0.079	0.087	0.042	0.099	0.053	0.053	0.054	0.067	0.048
	Post-EX	32.4166	18.7573	22.0643	32.0144	16.7776	15.9962	29.4407	22.8209	16.9625				Post-EX	0.052	0.027	0.025	0.046	0.038	0.051	0.062	0.057	0.044
	Clamp-EX	28.3297	18.649	31.3849	49.1587	20.445	25.6607	27.3445	23.5008	17.237				Clamp-EX	0.109	0.059	0.026	0.095	0.043	0.039	0.046	0.084	0.115
ETSCI+II+ETF	Base-REST	52.2771	20.176	29.7206	42.068	21.7439	26.578	49.064	42.2838	30.9365			ETSCI+II+ETF	Base-REST	0.068	0.068	0.024	0.051	0.057	0.064	0.048	0.054	0.056
	Clamp-REST	45.8946	20.4556	21.7446	35.0185	22.4274	25.7189	54.4465	39.7025	38.6889				Clamp-REST	0.03	0.075	0.043	0.03	0.028	0.031	0.079	0.033	0.058
	Base-EX	54.7541	18.7904	34.9926	42.068	21.7439	28.0083	49.064	42.2838	26.145				Base-EX	0.049	0.053	0.016	0.055	0.057	0.046	0.048	0.049	0.034
	Post-EX	39.6474	21.3098	28.0918	52.3325	14.8386	24.4692	47.6298	30.7097	24.8714				Post-EX	0.033	0.025	0.018	0.07	0.067	0.048	0.108	0.065	0.03
	Clamp-EX	34.6294	20.6118	36.3299	55.3113	23.2947	31.8984	37.7498	30.3699	21.7955				Clamp-EX	0.065	0.076	0.034	0.091	0.038	0.051	0.123	0.097	0.103
ETSCII+ETF	Base-REST	21.2115	13.4489	15.9872	29.6688	14.9233	18.4796	32.6507	30.2323	26.7852			ETSCII+ETF	Base-REST	0.126	0.074	0.027	0.071	0.073	0.071	0.063	0.095	0.121
	Clamp-REST	20.7897	13.4736	6.4168	20.5855	16.855	19.6681	37.6982	30.3238	28.377				Clamp-REST	0.041	0.034	0.061	0.045	0.03	0.062	0.116	0.09	0.111
	Base-EX	29.8466	11.894	18.9322	29.6688	14.9233	18.8126	32.6507	30.2323	20.7656				Base-EX	0.104	0.07	0.025	0.067	0.073	0.058	0.063	0.05	0.047
	Post-EX	24.5616	16.0382	17.2581	35.2995	10.1866	16.7538	29.6072	19.8723	20.4078				Post-EX	0.07	0.072	0.027	0.131	0.065	0.081	0.131	0.053	0.059
	Clamp-EX	19.423	13.7262	23.6999	41.3783	14.346	20.5932	19.8273	20.1396	15.3919				Clamp-EX	0.07	0.071	0.035	0.123	0.041	0.095	0.126	0.114	0.109

## Sheet: Insulin clamp
Clamp (90-120 min)
	Insulin sensitivity (M/I index)				GIR (mg/kg/min)					Plasma insulin (mU/mL)
		Clamp-REST	Clamp-EX			Clamp-REST	Clamp-EX			Clamp-REST	Clamp-EX
	s1	7.53	9.55		s1	2.11881	2.65959		s1	28.15	27.85
	s2	4.14	3.35		s2	2.95567	2.46035		s2	71.45	73.55
	s3	3.91	5.24		s3	3.30759	4.3506		s3	84.65	83
	s4	3.62	3.9		s4	2.91545	3.50776		s4	80.5	89.9
	s5	2.69	3.62		s5	2.65283	2.67631		s5	98.75	73.95
	s6	0.95	3.28		s6	0.600086	1.83688		s6	63.4	56.05
	s7	4.6	9.05		s7	3.65316	6.70766		s7	79.4	74.15
	s8	13.85	13.49		s8	8.58103	9.32504		s8	61.95	69.1
	s9	3.27	4.86		s9	3.22898	4.40752		s9	98.75	90.6
Clamp 90-120 min blood glucose (mmol/L)
		s1		s2		s3		s4		s5		s6		s7		s8		s9
	clamp (mins)	Clamp-REST	Clamp-EX	Clamp-REST	Clamp-EX	Clamp-REST	Clamp-EX	Clamp-REST	Clamp-EX	Clamp-REST	Clamp-EX	Clamp-REST	Clamp-EX	Clamp-REST	Clamp-EX	Clamp-REST	Clamp-EX	Clamp-REST	Clamp-EX
	90	5.2	5.37	5.12	5.26	5.08	5.04	4.82	4.91	5	5.15	5.08	5.04	5.06	5.09	4.27	3.9	5.34	4.93
	95	5.2	5.29	5.17	5.17	5.06	4.94	4.64	4.77	5.02	5.26	5.06	4.94	5.12	4.96	4.42	4.13	4.96	4.94
	100	5.27	5.39	5.12	5.19	5.01	4.95	4.8	4.82	5.04	5.06	5.01	4.95	4.93	5.05	4.12	3.79	5.01	5.05
	105	5.05	5.36	5.06	5.03	5.01	4.93	4.65	4.9	5.12	5.17	5.01	4.93	5.02	5.11	3.68	3.81	4.94	5
	110	5.11	5.37	5.01	5.02	4.98	4.97	4.85	5.02	5.06	5.17	4.98	4.97	4.77	4.84	3.71	4.05	5.06	5.07
	115	5.1	5.38	5.07	5	5.02	4.97	4.84	4.92	5.11	5.09	5.02	4.97	4.8	4.89	3.81	4.15	5.12	5.14
	120	5.3	5.41	5.07	4.94	4.91	4.97	4.65	4.95	5.1	5.16	4.91	4.97	4.67	4.89	3.8	4.24	5.06	5.3

## Sheet: Correlations
Clamp-REST			JH2O2								Clamp-EX			JH2O2
	M/I (rest)	v.s.	LEAKCI+ETF	LEAKCI+II+ETF	OXPHOS5mM	ETSCI+II+ETF	ETSCII+ETF					M/I (Ex)	v.s.	LEAKCI+ETF	LEAKCI+II+ETF	OXPHOS5mM	ETSCI+II+ETF	ETSCII+ETF
s1	7.53		0.076	0.33	0.042	0.03	0.041				s1	9.55		0.089	0.359	0.109	0.065	0.07
s2	4.14		0.073	0.127	0.058	0.075	0.034				s2	3.35		0.08	0.12	0.059	0.076	0.071
s3	3.91		0.06	0.129	0.048	0.043	0.061				s3	5.24		0.065	0.083	0.026	0.034	0.035
s4	3.62		0.087	0.257	0.069	0.03	0.045				s4	3.9		0.108	0.156	0.095	0.091	0.123
s5	2.69		0.04	0.182	0.06	0.028	0.03				s5	3.62		0.064	0.081	0.043	0.038	0.041
s6	0.95		0.056	0.121	0.055	0.031	0.062				s6	3.28		0.076	0.118	0.039	0.051	0.095
s7	4.6		0.07	0.161	0.062	0.079	0.116				s7	9.05		0.07	0.078	0.046	0.123	0.126
s8	13.85		0.096	0.17	0.042	0.033	0.09				s8	13.49		0.122	0.149	0.084	0.097	0.114
s9	3.27		0.068	0.195	0.057	0.058	0.111				s9	4.86		0.091	0.147	0.115	0.103	0.109
		Pearson's r	0.718136	0.243906	-0.653594	-0.14219	0.215998						Pearson's r	0.515389	0.362684	0.29641	0.441885	0.332614

## Sheet: Glutathione, CS
Reduced glutathione, GSH (µM.g-1 protein)					blue italic = outlier, replaced with group mean for ANOVA
		s1	s2	s3	s4	s5	s6	s7	s8	s9
	Base-REST	3.19	1.97	2.09	2.12	1.53	2.37	2.65	3.62	2.94
	Clamp-REST	2.51	1.84	1.38	1.57	1.96	2.74	2	3.51	3.14
	Base-EX	3.84	2.5	1.8	2.89	2.52	3.8	2.18	3.9	3.07
	Post-EX	2.79	2.34	1.61	3.45	2.35	3.14	1.99	2.38	2.87
	Clamp-EX	2.85	1.18	1.01	1.74	2.46	2.86	1.26	4.92	2.05
Oxidized glutathione, GSSG (µM.g-1 protein)
		s1	s2	s3	s4	s5	s6	s7	s8	s9
	Base-REST	0.589	0.609	0.612	0.473	0.636	0.318	0.329	0.61	0.321
	Clamp-REST	0.419	0.483	1.218	0.465	0.59	0.396	0.399	0.542	0.259
	Base-EX	0.674	0.47	0.615	0.803	0.4	0.782	0.444	0.931	0.243
	Post-EX	0.598	0.443	0.578	0.774	0.462	0.737	0.252	0.501	0.311
	Clamp-EX	0.41	0.609	0.394	0.656	0.5	0.673	0.318	0.536	0.382
GSH:GSSG ratio (a.u.)
		s1	s2	s3	s4	s5	s6	s7	s8	s9
	Base-REST	3.4	1.24	1.42	2.49	0.41	5.45	6.05	3.94	7.16
	Clamp-REST	4	1.82	-0.87	1.37	1.32	4.91	3.01	4.48	10.12
	Base-EX	3.7	3.31	0.93	1.6	4.31	2.86	2.92	2.19	10.63
	Post-EX	2.66	3.29	0.8	2.46	3.09	2.27	5.92	2.74	7.23
	Clamp-EX	4.95	-0.06	0.55	0.66	2.91	2.25	1.96	7.17	3.37
Citrate synthase activity (µmol.min-1.g -1protein)
		s1	s2	s3	s4	s5	s6	s7	s8	s9
	Base-REST	1.088	1.9967	3.4495	2.8609	3.3156	3.852	9.4761	5.3507	6.8322
	Clamp-REST	6.948	0.8967	3.6709	7.3785	3.3087	3.3025	6.6907	4.1653	4.1468
	Base-EX	8.2855	2.3166	3.5356	4.9245	4.7595	2.6099	10.9364	3.0638	7.4084
	Post-EX	3.47	2.8777	1.9531	5.4516	2.0865	2.0131	12.2501	2.2755	6.6113
	Clamp-EX	8.8447	1.7427	1.9538	7.5042	3.852	3.9998	5.3507	3.9552	4.1432

## Sheet: Protein abundance
Normalized to stain-free total protein					blue italic = outlier, replaced with group mean for ANOVA
UCP-3 (a.u.)		s1	s2	s3	s4	s5	s6	s7	s8	s9		Complex-V (a.u.)		s1	s2	s3	s4	s5	s6	s7	s8	s9
	Base-REST	0.738	1.134	0.98	0.84	0.938	0.895	1.12	1.371	1.097			Base-REST	3.91504	4.66706	3.51864	3.16083	2.61262	3.52991	2.10331	2.74965	2.94623
	Clamp-REST	1.25328	1.035	1.107	0.795	1.032	1.032	1.196	0.944	0.885			Clamp-REST	3.32226	3.31523	4.10976	2.91268	2.70524	3.78701	2.29454	2.76136	2.15448
	Base-EX	0.928	0.947	0.967	0.889	1.02	1.29	1.108	1.103	1.022			Base-EX	3.60208	3.51623	4.06582	3.40075	2.88584	3.2106	2.1191	4.6621	2.71521
	Post-EX	1.03	1.048	1.019	0.958	1.283	1.203	1.29	1.281	1.12			Post-EX	3.38525	3.28581	3.93801	3.98095	2.08391	3.30519	2.09535	3.73303	3.39071
	Clamp-EX	1.051	1.128	1.111	0.983	0.958	1.408	1.335	0.987	1.196			Clamp-EX	4.38528	3.94028	2.059	3.73869	1.91524	1.33921	0.213686	3.36569	3.42974
TRX (a.u.)												Complex-IV (a.u.)
	Base-REST	0.948	1.38	0.874	0.696	1.151	0.873	1.046	1.51	0.568			Base-REST	0.131707	0.165869	0.212509	0.533946	0.692057	0.342164	0.914464	0.474556	0.591984
	Clamp-REST	0.833352	1.113	1.202	0.587	1.173	1.105	1.451	0.738	0.367			Clamp-REST	0.261548	0.297709	0.141797	0.568216	0.637246	0.322356	0.798373	0.502477	0.790926
	Base-EX	1.374	0.722	0.718	0.62	0.815	2.17	0.853	0.876	1.005			Base-EX	0.312153	0.291423	0.158861	0.4588	0.632203	0.554557	0.772638	0.244736	0.654555
	Post-EX	1.563	0.795	0.668	0.627	1.248	1.681	0.912	1.721	0.75			Post-EX	0.22159	0.278253	0.179535	0.461906	0.995284	0.559003	0.886165	0.263698	0.529059
	Clamp-EX	1.234	1.197	1.116	0.817	1.134	1.704	1.369	0.883	0.713			Clamp-EX	0.179772	0.214172	0.747731	0.495397	1.03414	2.11122	7.70847	0.245083	0.541979
PRX-1 (a.u.)												Complex-III (a.u.)
	Base-REST	1.111	1.493	1.147	0.705	0.753	0.794	0.779	1.044	1.182			Base-REST	0.627445	0.525267	0.757512	0.467482	0.498661	0.66937	0.586679	0.798202	0.471239
	Clamp-REST	1.41832	1.283	1.162	0.893	0.663	1.024	0.764	0.824	1.18			Clamp-REST	0.686418	0.610908	0.656974	0.442214	0.477466	0.625467	0.545572	0.682531	0.637355
	Base-EX	1.617	0.911	0.777	1.149	0.643	1.386	0.673	1.194	0.67			Base-EX	0.539895	0.623471	0.693329	0.384233	0.457203	0.519682	0.566796	0.479682	0.454505
	Post-EX	1.595	0.948	0.873	1.123	0.653	1.259	0.761	1.765	0.838			Post-EX	0.626457	0.732857	0.72665	0.292615	0.401425	0.475762	0.525576	0.630682	0.411794
	Clamp-EX	1.289	0.878	1.193	1.097	0.749	1.561	1.021	0.9	1.18			Clamp-EX	0.544642	0.668434	0.818299	0.363275	0.433863	0.237479	0.656491	0.745117	0.395643
TXNRD-1 (a.u.)												Complex-II (a.u.)
	Base-REST	1.375	0.897	0.765	0.741	1.272	0.791	0.682	0.98	1.112			Base-REST	0.193416	0.040432	0.050068	0.038778	0.092868	0.038289	0.11093	0.03512	0.090357
	Clamp-REST	0.020683	0.831	1.053	0.78	1.412	0.887	0.792	0.598	1.22			Clamp-REST	0.114866	0.080363	0.066672	0.077265	0.091638	0.038452	0.084176	0.057979	0.138792
	Base-EX	1.57	0.898	1.138	0.984	1.399	1.142	0.774	0.725	0.579			Base-EX	0.076733	0.056184	0.066256	0.064661	0.080722	0.051562	0.114628	0.040115	0.111303
	Post-EX	1.088	1.056	1.313	0.887	1.564	0.827	0.828	1.083	0.631			Post-EX	0.062474	0.052384	0.057598	0.050551	0.12681	0.053969	0.093414	0.035489	0.066078
	Clamp-EX	0.937	0.971	1.209	1.023	1.375	0.962	0.904	0.71	0.691			Clamp-EX	0.075101	0.032414	0.228413	0.034627	0.132435	0.209925	0.563509	0.045819	0.073956
												Complex-I (a.u.)
													Base-REST	0.069132	0.125502	0.116716	0.225284	0.247442	0.083351	0.289694	0.146851	0.204087
													Clamp-REST	0.141169	0.217574	0.10785	0.285609	0.272264	0.069968	0.315149	0.205573	0.289525
													Base-EX	0.181688	0.166504	0.065367	0.268517	0.215952	0.12007	0.433531	0.09345	0.252821
													Post-EX	0.271076	0.153862	0.051958	0.199714	0.395949	0.121482	0.403831	0.141647	0.172761
													Clamp-EX	0.112629	0.100138	0.148244	0.176594	0.488078	0.428207	9.79055	0.152444	0.154693
